# Supplementary material for: Effects of parental exposure to glyphosate-based herbicides on embryonic development and oxidative status: a long-term experiment in a bird model
Source: Sci Rep. 2020 Apr 14;10:6349. doi: 10.1038/s41598-020-63365-1 (PMC7156732; doi:10.1038/s41598-020-63365-1)
Supplement: Supplementary file 3 — Supplementary Information 3. [file 41598_2020_63365_MOESM3_ESM.zip]

Archive with 3 entries (3 files):
- Ruuskanen_glypho_parental_data_embryo20191220.xlsx
- Ruuskanen_glypho_parental_eggdata_20191220.xlsx
- Ruuskanen_glypho_parental_eggquality_20192012.xlsx
