# Supplementary material for: Effects of parental exposure to glyphosate-based herbicides on embryonic development and oxidative status: a long-term experiment in a bird model
Source: Sci Rep. 2020 Apr 14;10:6349. doi: 10.1038/s41598-020-63365-1 (PMC7156732; doi:10.1038/s41598-020-63365-1)
Supplement: Supplementary file 3 — Supplementary Information 3. [file 41598_2020_63365_MOESM3_ESM.zip › Ruuskanen_glypho_parental_data_embryo20191220.xlsx]

## Sheet: Sheet1
EggID	treatment	female	GST_per_prot	MDA_per_protein	GP nmol/min/mg prot	CAT µmol/min/mg prot	brain_mass_mg
01.1	G	1	0.0100129	0.0711886	19.4765	1.86117	82.4
01.2	G	1	0.0187256	0.0506081	28.3136	12.8466	74
03.1	G	3	0.0122136	0.0787082	14.2041	7.80784	66.8
03.3	G	3	0.0130067	0.0646015	22.2742	7.39929	63.4
04.3	G	4	0.0154185	0.0555505	29.2515	6.03746	52.2
06.2	G	6	0.00711917	0.0647358	13.6587	4.0401	53.7
07.2	K	7	0.0144934	0.0373105	20.8818	2.81446	85.2
09.3	K	9	0.0147388	0.0880038	26.6877	7.94403	83.1
09.4	K	9	0.011334	0.0660745	17.9699	3.15491	51.8
10.1	K	10	0.0167767	0.0289319	18.6913	8.62494	98.1
10.2	K	10	0.0101209	0.0268559	26.1683	7.98942	67.1
11.2	K	11	0.015301	0.0555469	14.6909	8.03482	76.6
11.3	K	11	0.0195244	0.0646496	33.1537	6.4914	52.2
12.3	K	12	0.0142531	0.046166	17.651	11.4631	59.6
12.4	K	12	0.0155992	0.0513913	22.141	7.0823	92.1
13.1	G	13	0.0149947	0.0617949	15.2178	6.48513	92.1
13.5	G	13	0.0161805	0.050959	21.8135	7.90979	60.5
14.4	G	14	0.0167054	0.0450528	19.4928	5.36784	54.9
15.1	G	15	0.0179831	0.0442364	23.7841	2.59891	77.6
15.2	G	15	0.0171537	0.0886479	19.5648	5.36784	71.2
17.1	G	17	0.0185078	0.0330865	22.0202	4.1534	64.2
17.4	G	17	0.0220373	0.0680318	26.8701	8.18536	73.7
18.2	G	18	0.0217239	0.0937417	25.43	11.2458	73.2
21.1	K	21	0.00909535	0.0328867	22.7617	7.16522	59.1
21.3	K	21	0.0126961	0.0839728	20.9172	7.01949	54
22.2	K	22	0.0182661	0.0537215	21.3214	8.03962	71.4
22.3	K	22	0.0205006	0.0714364	24.9325	1.48162	64.1
23.3	K	23	0.00769539	0.0377403	17.8256	4.5906	66.1
23.5	K	23	0.0171527	0.0582793	23.6418	7.01949	83.8
24.3	K	24	0.0152704	0.0421852	25.4607	6.41227	64.7
24.4	K	24	0.0146545	0.0421894	18.0499	6.29082	50.6
25.2	G	25	0.009005	0.057557	19.0936	4.29913
25.3	G	25	0.0150762	0.0636817	27.2837	8.81687	46
26.1	K	26	0.0175389	0.0333067	24.8014	6.43656
26.2	K	26	0.0116513	0.0572758	21.8581	7.74816	45.6
