# Supplementary material for: Effects of parental exposure to glyphosate-based herbicides on embryonic development and oxidative status: a long-term experiment in a bird model
Source: Sci Rep. 2020 Apr 14;10:6349. doi: 10.1038/s41598-020-63365-1 (PMC7156732; doi:10.1038/s41598-020-63365-1)
Supplement: Supplementary file 3 — Supplementary Information 3. [file 41598_2020_63365_MOESM3_ESM.zip › Ruuskanen_glypho_parental_eggdata_20191220.xlsx]

## Sheet: Sheet1
cageID	eggID	egg mass	normal_development	eggID	treatment	female_ID	mass_female_g	period
1	5	9.9	y	15	K	B9/0	173.3	march
1	7	10.2	y	17	K	B9/0	173.3	march
1	9	10.1	y	19	K	B9/0	173.3	march
1	10	10.2	y	110	K	B9/0	173.3	march
1	11	9.9	y	111	K	B9/0	173.3	march
1	12	10.2	y	112	K	B9/0	173.3	march
1	14	10.2	y	114	K	B9/0	173.3	march
2	3		y	23	K	B5/0	170.1	march
2	5	9.6	y	25	K	B5/0	170.1	march
2	6	9.8	y	26	K	B5/0	170.1	march
2	7	9.6	y	27	K	B5/0	170.1	march
2	8	9.5	y	28	K	B5/0	170.1	march
2	8		y	28	K	B5/0	170.1	march
2	9	9.7	y	29	K	B5/0	170.1	march
2	10	10.1	y	210	K	B5/0	170.1	march
2	11	9.6	y	211	K	B5/0	170.1	march
2	12	9.7	y	212	K	B5/0	170.1	march
2	11b	10	y	211b	K	B5/0	170.1	march
2	6b	9.8	y	26b	K	B5/0	170.1	march
3	5		y	35	K	0/M5	167.1	march
3	6	10.9	y	36	K	0/M5	167.1	march
3	8	10.7	y	38	K	0/M5	167.1	march
3	8	10.5	n	38	K	0/M5	167.1	march
3	10	10	y	310	K	0/M5	167.1	march
3	11	10.5	y	311	K	0/M5	167.1	march
3	12	10.4	n	312	K	0/M5	167.1	march
3	13	10.4	y	313	K	0/M5	167.1	march
3	14	10.7	y	314	K	0/M5	167.1	march
3	x	10.4	n	3x	K	0/M5	167.1	march
4	4	10.8	y	44	K	R3/R4	182.5	march
4	5	10.8	y	45	K	R3/R4	182.5	march
4	6	10.9	y	46	K	R3/R4	182.5	march
4	8		y	48	K	R3/R4	182.5	march
4	9	10.8	y	49	K	R3/R4	182.5	march
4	10	10.8	y	410	K	R3/R4	182.5	march
4	11	10.7	y	411	K	R3/R4	182.5	march
4	12	10.7	y	412	K	R3/R4	182.5	march
4	13	10.9	y	413	K	R3/R4	182.5	march
4	x		y	4x	K	R3/R4	182.5	march
5	4	10.4	y	54	K	G1/0	178	march
5	5	10.5	y	55	K	G1/0	178	march
5	6	9.2	y	56	K	G1/0	178	march
5	7	10.3	y	57	K	G1/0	178	march
5	8	9.5	y	58	K	G1/0	178	march
5	x		y	5x	K	G1/0	178	march
6	5	9.3	y	65	K	M1/M2	165.4	march
6	5	8.9	y	65	K	M1/M2	165.4	march
6	6	8.9	y	66	K	M1/M2	165.4	march
6	7	9.4	y	67	K	M1/M2	165.4	march
6	8	9	y	68	K	M1/M2	165.4	march
6	9	8.9	y	69	K	M1/M2	165.4	march
6	10	9	y	610	K	M1/M2	165.4	march
6	11	8.9	y	611	K	M1/M2	165.4	march
6	6b		y	66b	K	M1/M2	165.4	march
6	7x		y	67x	K	M1/M2	165.4	march
7	3	9.9	n	73	G	B9/B10	149.2	march
7	4	10.5	n	74	G	B9/B10	149.2	march
7	5	9.3	n	75	G	B9/B10	149.2	march
7	6	10.6	n	76	G	B9/B10	149.2	march
7	7	8.8	n	77	G	B9/B10	149.2	march
7	8	10.8	n	78	G	B9/B10	149.2	march
8	4	8.6	y	84	G	B7/B8	152.9	march
8	6	9.6	y	86	G	B7/B8	152.9	march
8	7	10.1	y	87	G	B7/B8	152.9	march
8	8	9.6	y	88	G	B7/B8	152.9	march
8	9	9.7	y	89	G	B7/B8	152.9	march
8	x	9.3	y	8x	G	B7/B8	152.9	march
9	3	9.3	y	93	G	B1/0	140.5	march
9	4	9.4	y	94	G	B1/0	140.5	march
9	6	9.6	n	96	G	B1/0	140.5	march
9	7	9.8	y	97	G	B1/0	140.5	march
9	9	10.1	y	99	G	B1/0	140.5	march
9	10	9.6	y	910	G	B1/0	140.5	march
9	x	9.4	y	9x	G	B1/0	140.5	march
9	x		y	9x	G	B1/0	140.5	march
10	3	8.9	y	103	G	0/M3	163.9	march
10	4		y	104	G	0/M3	163.9	march
10	5	9.1	y	105	G	0/M3	163.9	march
10	6	9.7	y	106	G	0/M3	163.9	march
10	7	9.6	y	107	G	0/M3	163.9	march
10	8	9.7	y	108	G	0/M3	163.9	march
10	9	9.6	y	109	G	0/M3	163.9	march
10	10	9.7	n	1010	G	0/M3	163.9	march
11	6	9.7	y	116	G	0/M7	150.8	march
11	7	10	n	117	G	0/M7	150.8	march
11	8	10	y	118	G	0/M7	150.8	march
11	9	10.2	y	119	G	0/M7	150.8	march
11	10	9.4	n	1110	G	0/M7	150.8	march
11	11	9.2	n	1111	G	0/M7	150.8	march
11	12	10.4	n	1112	G	0/M7	150.8	march
11	13	9.2	y	1113	G	0/M7	150.8	march
11	14	10.9	n	1114	G	0/M7	150.8	march
11	15	10.4	n	1115	G	0/M7	150.8	march
11	16	10.9	n	1116	G	0/M7	150.8	march
11	17	10.4	n	1117	G	0/M7	150.8	march
12	4	10.2	y	124	G	G6/0	184.8	march
12	5		y	125	G	G6/0	184.8	march
12	6	10.4	y	126	G	G6/0	184.8	march
12	7	9.5	y	127	G	G6/0	184.8	march
12	7		y	127	G	G6/0	184.8	march
12	8	9.3	y	128	G	G6/0	184.8	march
12	9	10.3	y	129	G	G6/0	184.8	march
12	10	10.9	y	1210	G	G6/0	184.8	march
12	11	10.5	y	1211	G	G6/0	184.8	march
12	12	10.2	y	1212	G	G6/0	184.8	march
12	13	10.2	y	1213	G	G6/0	184.8	march
13	4	10.5	y	134	K	M9/M10	176.3	march
13	5	11	y	135	K	M9/M10	176.3	march
13	6	11	y	136	K	M9/M10	176.3	march
13	7	11.1	y	137	K	M9/M10	176.3	march
13	8	11.1	y	138	K	M9/M10	176.3	march
13	9	10.8	y	139	K	M9/M10	176.3	march
13	10	11	y	1310	K	M9/M10	176.3	march
13	11	11.1	y	1311	K	M9/M10	176.3	march
13	11	11.1	y	1311	K	M9/M10	176.3	march
13	12	11	y	1312	K	M9/M10	176.3	march
14	5	10.8	y	145	K	R9/R10	198.1	march
14	6	10.5	y	146	K	R9/R10	198.1	march
14	7	10.8	y	147	K	R9/R10	198.1	march
14	8	10.7	y	148	K	R9/R10	198.1	march
14	9	11	y	149	K	R9/R10	198.1	march
14	10	10.8	n	1410	K	R9/R10	198.1	march
14	11	11.4	y	1411	K	R9/R10	198.1	march
14	12	11.4	y	1412	K	R9/R10	198.1	march
14	13	11.5	y	1413	K	R9/R10	198.1	march
15	5	10.4	y	155	K	G2/0	188	march
15	6	9.8	y	156	K	G2/0	188	march
15	7	10.1	y	157	K	G2/0	188	march
15	7	10.3	y	157	K	G2/0	188	march
15	8	10.3	y	158	K	G2/0	188	march
15	9	10.3	y	159	K	G2/0	188	march
15	10	10.6	y	1510	K	G2/0	188	march
15	11	10.2	y	1511	K	G2/0	188	march
15	12	10.7	y	1512	K	G2/0	188	march
15	13	10.2	y	1513	K	G2/0	188	march
16	4	11.2	n	164	K	0/M6	205	march
16	5	11.2	y	165	K	0/M6	205	march
16	6	10.5	y	166	K	0/M6	205	march
16	7	11.3	y	167	K	0/M6	205	march
16	8	11	y	168	K	0/M6	205	march
16	9	11	y	169	K	0/M6	205	march
16	10	11	y	1610	K	0/M6	205	march
16	11	10.9	y	1611	K	0/M6	205	march
16	12	11.1	y	1612	K	0/M6	205	march
16	13	11.2	y	1613	K	0/M6	205	march
17	5	11.1	y	175	K	0/M2	208.2	march
17	6	11.1	y	176	K	0/M2	208.2	march
17	7	11.5	y	177	K	0/M2	208.2	march
17	8	11.2	y	178	K	0/M2	208.2	march
17	9	11.4	y	179	K	0/M2	208.2	march
17	10	11.3	y	1710	K	0/M2	208.2	march
17	11	11.2	y	1711	K	0/M2	208.2	march
17	12	10.7	y	1712	K	0/M2	208.2	march
17	13	11.2	y	1713	K	0/M2	208.2	march
18	6	11.6	y	186	K	0/R2	235.8	march
18	7	11.6	y	187	K	0/R2	235.8	march
18	9	11.8	y	189	K	0/R2	235.8	march
18	10	12.4	y	1810	K	0/R2	235.8	march
18	11	12.2	y	1811	K	0/R2	235.8	march
18	12	12.2	y	1812	K	0/R2	235.8	march
18	13	11.6	y	1813	K	0/R2	235.8	march
18	14	11.9	n	1814	K	0/R2	235.8	march
18	x	11.8	y	18x	K	0/R2	235.8	march
19	1	10.4	y	191	G	0/G5	187.8	march
19	2	10.4	y	192	G	0/G5	187.8	march
19	3	10.5	n	193	G	0/G5	187.8	march
19	4	10.2	y	194	G	0/G5	187.8	march
19	12	10.1	n	1912	G	0/G5	187.8	march
19	13	9.9	y	1913	G	0/G5	187.8	march
19	14	10	y	1914	G	0/G5	187.8	march
20	5	10.9	y	205	G	0/G6	195.1	march
20	6	10	y	206	G	0/G6	195.1	march
20	7	10.6	y	207	G	0/G6	195.1	march
20	8	10.7	y	208	G	0/G6	195.1	march
20	9	10.7	y	209	G	0/G6	195.1	march
20	10	10.8	y	2010	G	0/G6	195.1	march
20	11	10.8	y	2011	G	0/G6	195.1	march
20	12	10.8	y	2012	G	0/G6	195.1	march
20	13	10.7	y	2013	G	0/G6	195.1	march
20	14	10.7	y	2014	G	0/G6	195.1	march
21	5	11.2	y	215	G	G8/0	198.9	march
21	6	10.6	y	216	G	G8/0	198.9	march
21	7	10.2	y	217	G	G8/0	198.9	march
21	8	10.6	y	218	G	G8/0	198.9	march
21	9	10.1	y	219	G	G8/0	198.9	march
21	10	10.9	y	2110	G	G8/0	198.9	march
21	10		y	2110	G	G8/0	198.9	march
21	11	10.3	y	2111	G	G8/0	198.9	march
21	12	11	y	2112	G	G8/0	198.9	march
22	4	10.8	y	224	G	0/G4	185.5	march
22	5	11.3	y	225	G	0/G4	185.5	march
22	6	10.9	y	226	G	0/G4	185.5	march
22	7	11.3	y	227	G	0/G4	185.5	march
22	7		y	227	G	0/G4	185.5	march
22	8	11.2	y	228	G	0/G4	185.5	march
22	8		y	228	G	0/G4	185.5	march
22	9	11.3	y	229	G	0/G4	185.5	march
22	10	10.9	y	2210	G	0/G4	185.5	march
22	11	11	y	2211	G	0/G4	185.5	march
22	12	11.3	y	2212	G	0/G4	185.5	march
23	4	11.3	y	234	G	0/M9	207.6	march
23	5	11.1	n	235	G	0/M9	207.6	march
23	6	10.8	y	236	G	0/M9	207.6	march
23	7	10.5	y	237	G	0/M9	207.6	march
23	8	10.9	y	238	G	0/M9	207.6	march
23	9	11	y	239	G	0/M9	207.6	march
23	10	10.8	y	2310	G	0/M9	207.6	march
23	12	11.1	y	2312	G	0/M9	207.6	march
23	13	10.6	y	2313	G	0/M9	207.6	march
23	14	10.8	y	2314	G	0/M9	207.6	march
24	3	11.6	y	243	G	0/M8	186.7	march
24	4		n	244	G	0/M8	186.7	march
24	5	10.6	y	245	G	0/M8	186.7	march
24	6	10.5	y	246	G	0/M8	186.7	march
24	7	11	y	247	G	0/M8	186.7	march
24	8	10.8	y	248	G	0/M8	186.7	march
24	9	11.1	y	249	G	0/M8	186.7	march
24	10	10.6	y	2410	G	0/M8	186.7	march
24	11	11.5	y	2411	G	0/M8	186.7	march
24	x		y	24x	G	0/M8	186.7	march
1		10.3	y	1.1	G	G6/0	184	november
1		10.3	y	1.2	G	G6/0	184	november
3		9.5	y	3.1	G	0/M3	171	november
3		9.4	y	3.2	G	0/M3	171	november
3		10.7	y	3.3	G	0/M3	171	november
3		10	y	3.4	G	0/M3	171	november
3		9.2	y	3.5	G	0/M3	171	november
3		10	y	3.6	G	0/M3	171	november
3		9	y	3.7	G	0/M3	171	november
4			n	4.1	G	B1/0	162	november
4		9.7	y	4.2	G	B1/0	162	november
4		10.2	n	4.3	G	B1/0	162	november
4		10.1	y	4.3	G	B1/0	162	november
5		9.1	n	5.1	G	B7/B8	129	november
6		9.6	n	6.1	G	B9/B10	144	november
6		9.7	y	6.7	G	B9/B10	144	november
7		10.3	y	7.1	K	M1/M2	189	november
7		10.2	y	7.2	K	M1/M2	189	november
7		10.6	y	7.3	K	M1/M2	189	november
7		10.2	y	7.3	K	M1/M2	189	november
8		10	n	8.1	K	G1/0	175	november
9		11.5	y	9.1	K	R3/R4	177	november
9		11.6	y	9.2	K	R3/R4	177	november
9		11.8	y	9.3	K	R3/R4	177	november
9		12.2	y	9.4	K	R3/R4	177	november
9		11.7	y	9.5	K	R3/R4	177	november
10		10	y	10.2	K	B5/0	168	november
10		10	y	10.2	K	B5/0	168	november
10		9.9	y	10.3	K	B5/0	168	november
10		9.5	y	10.1.	K	B5/0	168	november
11		9	n	11.1	K	0/M5	172	november
11		9.8	y	11.2	K	0/M5	172	november
11		9.4	y	11.3	K	0/M5	172	november
12		10.1	y	12.1	K	B9/0	177	november
12		9.3	y	12.2	K	B9/0	177	november
12		9.4	y	12.3	K	B9/0	177	november
12		9.9	y	12.4	K	B9/0	177	november
12		9.8	y	12.6	K	B9/0	177	november
12		10.6	y	12.7	K	B9/0	177	november
12		10	y	12.8	K	B9/0	177	november
12		9.2	n	12.9	K	B9/0	177	november
13		10.5	y	13.1	G	0/M8	200	november
13		10.8	n	13.2	G	0/M8	200	november
13		10.6	y	13.3	G	0/M8	200	november
13		10.6	n	13.4	G	0/M8	200	november
13		11.1	y	13.5	G	0/M8	200	november
14		11.7	y	14.1	G	0/M9	180	november
14		11.5	y	14.2	G	0/M9	180	november
14		11.1	n	14.3	G	0/M9	180	november
14		11.8	y	14.4	G	0/M9	180	november
14		11.4	y	14.5	G	0/M9	180	november
15		12.1	y	15.1	G	0/G4	192	november
15		13.3	y	15.2	G	0/G4	192	november
16		10.6	n	16.1	G	G8/0	205	november
16		10.6	n	16.2	G	G8/0	205	november
16		10.5	n	16.3	G	G8/0	205	november
16		10.3	n	16.4	G	G8/0	205	november
16		10.3	n	16.5	G	G8/0	205	november
17		10.6	y	17.1	G	0/G6	207	november
17		10.6	y	17.2	G	0/G6	207	november
17		10.3	y	17.3	G	0/G6	207	november
17		10.3	y	17.4	G	0/G6	207	november
17		11.1	n	17.5	G	0/G6	207	november
18		10.2	n	18.1	G	0/G5	188	november
18		12.4	y	18.2	G	0/G5	188	november
19		12.6	n	19.1	K	0/R2	223	november
19		12	n	19.2	K	0/R2	223	november
19		12.1	y	19.3	K	0/R2	223	november
19		12.4	n	19.4	K	0/R2	223	november
20		11	n	20.1	K	0/M2	216	november
20		10.9	n	20.2	K	0/M2	216	november
21		11.6	y	21.1	K	0/M6	202	november
21		11.4	n	21.2	K	0/M6	202	november
21		11.7	y	21.3	K	0/M6	202	november
21		11.4	y	21.4	K	0/M6	202	november
21		11.6	y	21.5	K	0/M6	202	november
22		11.4	y	22.1	K	R9/R10	208	november
22		10.9	y	22.2	K	R9/R10	208	november
22		11.1	y	22.3	K	R9/R10	208	november
22		10.9	n	22.4	K	R9/R10	208	november
22		11.2	n	22.5	K	R9/R10	208	november
23		10.6	y	23.1	K	G2/0	188	november
23		10.2	y	23.2	K	G2/0	188	november
23			y	23.5	K	G2/0	188	november
23		10	y	23.3.	K	G2/0	188	november
24		11.6	y	24.1	K	M9/M10	175	november
24		8.3	n	24.2	K	M9/M10	175	november
24		12.7	y	24.3	K	M9/M10	175	november
24		11.9	y	24.4	K	M9/M10	175	november
24		11.5	n	24.5	K	M9/M10	175	november
25		12	n	25.1	G	0/B4	215	november
25		11.7	y	25.2	G	0/B4	215	november
25		11.8	y	25.3	G	0/B4	215	november
25		11.6	n	25.4	G	0/B4	215	november
26		12.5	y	26.1	K	0/R1	260	november
26		12.3	y	26.2	K	0/R1	260	november
