# Supplementary material for: Effects of parental exposure to glyphosate-based herbicides on embryonic development and oxidative status: a long-term experiment in a bird model
Source: Sci Rep. 2020 Apr 14;10:6349. doi: 10.1038/s41598-020-63365-1 (PMC7156732; doi:10.1038/s41598-020-63365-1)
Supplement: Supplementary file 3 — Supplementary Information 3. [file 41598_2020_63365_MOESM3_ESM.zip › Ruuskanen_glypho_parental_eggquality_20192012.xlsx]

## Sheet: Sheet1
TREAT	cage	egg mass (g)	YOLK MASS	SHELL MASS	T4 pg/mg	T3 pg/mg
G	19	10.3	3077	1134	5.92121	3.02947
G	20		3157	1129	5.78059	8.4323
K	17	10.7	2931	1121	4.78095	1.75484
G	10	9.5	2787	1025	6.45666	5.31302
K	3	10.5	3135	1071	6.24676	6.57521
K	16	11.3	3461	1213	8.05062	5.71709
G	11	10.8	3379	1227	5.31033	7.15136
G	24	10.6	3138	1460
G	23	10.7	3273	1177	6.6888	9.33466
K	18	12	3565	1136	8.45134	3.79221
G	9	9.6	2814	1081	7.65125	7.31087
K	2	9.4	2713	1034	7.36294	3.46598
G	8	8.7	2636	1069	7.84992	5.06912
K	1	10.6	3375	1164	5.07127	4.42802
G	7	9.3	2604	1149	5.85803	5.6509
K	5	10.2	3026	1089	7.08419	4.80573
K	15	10.8	3276	1483	7.09128	7.89125
G	22	11.3	3518	1350	5.94934	1.92346
G	12	10.1	3267	1188	8.28973	5.68612
G	21	11.1	2895	1251	6.48538	4.88673
K	6	8.3	3001	867	5.13515	3.96775
K	13	11.1	3306	1250	3.79746	13.5075
K	4	11	3396	1234	3.25802	3.95454
K	14	10.8	3416	1218	5.27147	4.2972
